# Supplementary material for: Climate change, livelihoods, gender and violence in Rukiga, Uganda: Intersections and pathways
Source: PLOS Glob Public Health. 2026 Jun 5;6(6):e0005393. doi: 10.1371/journal.pgph.0005393 (PMC13240901; doi:10.1371/journal.pgph.0005393)
Supplement: S1 Data — (XLSX) [file pgph.0005393.s002.xlsx]

## Sheet: Final codeframe
Categories	Themes	Sub-themes
“Stressors”	High-level codes	Sub-codes
Health-related stressors	Community health	Diseases
		Malnutrition
		Water
		Immunisation
		Other
	Health service availability/quality	Scarcity of medicines
		Health workers
		Attitudes towards health-care workers
		Lack of health centres
		Diagnostics
	Health service access	Transport
		Infrastructure
	Experiences of health	Experiences of ill health
	COVID-19	Health-related issues
		Financial issues
		Social/comunity issues
		Education
		Early pregnancy / marrige
		Violence
Poverty	Financial	Lack of food
		Health-care affordability
		Savings-groups
		Other
	Education	Cost
		Impact of no education
		Attitudes towards children's education
	Lack of land	Family size
		Conflict over limited resources
	Experiences of poverty	Root causes
		Shame and stigma
		Perceived ineqaulity
		Interconnectedness with other stressors
	Poverty traps	Education
		Cycles
	Support from government	Resources
		Investments
	Temporal changes	“Now”
		“Then”
		Impact of COVID
Livelihood stressors	Agricultural livelihood	Crop failure
		Unsustainable agricultural practices
		Crop prices
		Reliance on fertilisers
		Fertilisers prices
		Market accessibility
	Unemployment	Causes
		Impacts
		Levels of unemployment
	Coping strategies	Alternative livelihoods
		Trench digging
		Sustainable agricultural practices
		Solutions
Environmental stressors	Environmental change	Climate change
		Changing weather
		Changes “the/now”
		Perceptions of climate change
		Thoughts and attitudes
		Drought
		Flooding
		Landslides
		Unpredictability
		Seasons
	Soil	Erosion
		Soil fertility
		Fertiliser
		Yields
	Diseases / ill health	People
		Livestock
		Crops
	Environmental degradation	Environmental degradation
		Destruction of ecosystems
		Overcultivation
		Burning wetlands
		Deforestation
	Population	Overcrowding
		Pressures on crops
		Pressures on financials
Family planning	Attitudes towards FP	Positive
		Negative
		Male perception
		Female perception
	Experiences	Pain
		Medicines
		Negative health effects
		Violence
		Challenges with removal / insertion
Gender roles and expectations	Men’s roles and duties	Disempowerment and threatened masculinity
		Failure to provide/care for family
	Women’s roles and duties	Income earners
		Care-takers
	Changing gender roles	Womens empowerment
		Power imbalances
		Men’s failure to look after family
		Reversal in gender roles
		Attitudes
		Trends in family life
		Community and culture changes
	Family life	Size / structure
		Roles and expectations
		Conflict?
	Decision making	Wider community
		Family / household
Alcohol dependency	Alcohol use	Alcohol amongst men
		Alcohol amongst women
		Frequency and severity
		Age of onset
	Causes	Lack of education
		Lack of employment
		Male feelings of disempowerment/inadequacy
		Economic hardship
	Impacts	Economic/financial
		Family issues and conflicts
		“Quarrels”
		Adultry
		Crime
		Discontinuation of education
Gender-based violence	Causes	Household instability
		Financial empowerment of women
		Alcoholism
		Disagreements around FP
		Adultery and infidelity
		Triggers
	Impacts	Collapse of family unit
		Unwanted pregnancies
		STI’s
		Emotional effects
		Physical effects
	Attitudes towards GBV	Perceptions
		Thoughts and feelings
		Fault and blame
		Acceptability
		Community
		Help seeking behaviour
	Experiences	Men beaten by women
		Resolution of violence
		Women beaten by men

## Sheet: Useful excerpts
Page	Extract	Notes
2	We would dig them but we do not have the tools to use in digging them. Tools like spades, hoes, rakes, and others. Some people cannot afford to buy them.	Sustianable agricultural practices are not possible due to lack of income. This relates to the code 'interconnectness with other stressors'.
11	Leaders take decisions but we local people keep a deaf ear. They sometimes put some hours within which we are to drink alcohol but we do not listen. Their wish would be like starting around 1:00 pm but people start as early as 10:00 am. There is some way they try for us but we fail.	Highlights the severity of alcohol use in this village.
2	What I can talk about is the swamp. We dig and use the swamp. But all of sudden we heard that there is an Organization for crested cranes that wants to stop us from digging in the swamp and that’s where we get food. So now I always ask myself where are going to be getting food like Irish potatoes and maize.	Expresses concern over losing livelihoods due to environmental preservation.
6	What disturbs us in our homes most is the means of working for survival. You find the man has no income. He resorted to spending all his time on the bar. Every morning, he is heading for the bar. Now, for me when I cultivate a given garden, I keep saving some money so that when it accumulates, I can also buy some land for cultivation. When the man discovers that you have bought a piece of land, h…	A key pathway from envirnmental degradation to gender based violence. The financial empowerment of women in the context of financial stress. Alcohol fuelled violence.
9	Fac: Thank you very much. Now, of all these problems we have discussed above, those of the environment, health, and our lifestyle problems do you see them related? Res: No.2. When the environment gets worse, say, if landslides destroyed my garden, that means that even if I cultivate there, I will not get what to eat. Then, the moment I fail to get what to cook for the family, now, even if the man…	KEY PATHWAY: Environment --> GBV
12	No. 2. Now I do not know whether it is because of the dry season, but peer groups have increased especially among women. You may be there and hear that around five women have abandoned their children and separated their husbands. Some just go when their husbands have not beaten them though some go as a result of their husbands beating them. Now, you wonder, this young child the mother has abandon…
12	Most women have developed a habit of adultery. You find a woman dating her neighbour. Now because of dating near, it gets revealed quickly, or even at times, you get caught. Now, this results in violence and consequently, the family collapses.
12	To me, you find that say, I have my livestock. Now, with my husband, we are not cooperating. I now have a view of selling my livestock and buy a piece of land so that we can get where to cultivate but my husband opposes me. Then you find us fighting over that, and it ends up in war.
12	(Respondent didn’t mention number). They also have them. Some men have wives who drink a lot of alcohol. Or else, you may find a man with a wife who is a thief. Such a woman will spoil the man’s integrity and the man may decide to beat her up or chase her away, then the family ends like that.
16	I think what causes that, it is like finding the man is only thinking about alcohol, when the child asks for a book, the father tells the child to ask the mother because the mother is the one that works, and therefore, she has some money. So, the man does not have the authority to issue some directives in his home just because he does not have money. If there is a need for salt, it is the mother …
9	Now, women are the mothers of their homes. Most men, after the exemption of head tax, relaxed, resorted to the drinking of alcohol and spending most of their time in bars. It is now the woman to cook, look for the school fees of children, so, all the eyes are on the woman. So, that’s why women join such groups so as to fight and sustain their families. It is the woman to buy a saucepan, a plate, …	Whilst women's participation in savings groups is often regarded as a positive thing - a sign of female empowerment - here it represents a dual burden. Women are forced to take up male responsibilities, often with consequences.
9	Mostly, here, women make decisions than men. Most men wake up early and go to bars and cannot make a decision. This prompts their wives to take up family headship. They work hard, go and dig for money so as to sustain their homes. As they do so, they take up their decisions. Because they wait for their husbands and these become helpless. It is the woman to look for the school fees of the child, t…	Explains how alcohol dependency is leading to a loss of traditional male roles in the household.
9	Res: Most men do not dig because they resorted to alcohol. Some men went to Buganda to look for money. So, they cannot dig. So, you find the woman sustaining the whole family. Everything is on the shoulders of the woman, be it school fees, feeding, it is the woman. Even when the child attempts to ask for something like soap from the father, he tells that child to go and ask the mother because the…	Failure to provide for family
10	So, in most homes, those who agree with each other are very few. They may be like 20%.	Highlights the extent of conflict in homes.

## Sheet: Pathways to GBV 
PATHWAY	Excerpt	Page
Women desire income --> they sell cros --> buy land with earnings --> men discover --> violence --> instabilities rise	When the man discovers that you have bought a piece of land, he can beat you almost to death. He asks you, where did you get the money from? Did you adulterate for it? Now, you find instabilities rising.	5
Alcoholism by men --> income spent on alcohol --> women invest income in land --> men threatened and angry --> abuse	Now, the man, you can get money and give it to him so that you may both go and buy some land, the moment he receives that money and puts it in his pocket, forget all about buying the land. He goes to the bar. So, when you get your money, you decide to go alone and buy some land, then it becomes a war. He beats you asking you where you are getting the money, things like that	5
Environmental degradation --> destruction of land --> low cultivation --> children's hunger --> men's ANGER --> violence against women --> violence against children	When the environment gets worse, say, if landslides destroyed my garden, that means that even if I cultivate there, I will not get what to eat. Then, the moment I fail to get what to cook for the family, now, even if the man is away and comes back and finds when I have not cooked, he will say, my children are starving, anger makes him beat the woman, the woman transfer the anger to children and a…	6
Adultery amongst women --> caught engaging in adultery --> violence --> family collapses	Most women have developed a habit of adultery. You find a woman dating her neighbour. Now because of dating near, it gets revealed quickly, or even at times, you get caught. Now, this results in violence and consequently, the family collapses.	9
Women drink or thieve --> threaten man's integrity --> man beats her up --> collapse of family	They also have them. Some men have wives who drink a lot of alcohol. Or else, you may find a man with a wife who is a thief. Such a woman will spoil the man’s integrity and the man may decide to beat her up or chase her away, then the family ends like that.	9
Women start FP without consulting husband --> husband misconceptions of FP lead to anger --> quarrels	Most women do not teach their husbands about family planning. They just wake at once and go for family planning without telling their husbands. Now, the husband fails to understand the use of family planning. They only know that it is meant to terminate fertility yet some of them still want children. They do not explain to them that let us take an injectable plan of five months as we wait. Now th…	5
Increased gender equailty in the law --> social shift in percieved power by women --> women exercise more power in the household --> threaten mens sense of authority --> men resort to alcoholism --> instability within the household	Concerning family conflicts, mostly, they are intensified by women. It’s like they misunderstood the laws and did not get them. For them, they know that the president passed a law for a man not to rule his wife. Most of them understood it like that. Now, everything concerning the family, the woman feels she is the one to control. As a result of that, when the man is lucky and comes across whateve…	8
Increased gender equailty in the law --> social shift in percieved power by women --> women exercise more power in the household --> conflict in the home	Concerning families, a law was passed that women should be equal to men. But when this law got passed, now women tried to triumph to become men and men become women.	8
Alcoholism by men --> abuse of women	Men abuse women’s rights. They annoy them, make them stay outside at night, beat them up, and so on. Men at times come home drunk and chase their women… A man when drunk can forge a reason to beat you even if you have not wronged him. Even he can hear of gossips from outside and beat you up.	3
Poverty --> quarrels in the household --> collapse of family unit	Now, when poverty knocks on your door, you start quarreling and fighting and consequently, the family ends like that. Isn’t that connected? What else; cutting down forests, rain comes, landslides come and destroy all the crops, then people fail to get what to eat, after failing to get what to eat, they get sick of malnutrition. They even go to steal.
Poverty --> quarrels in the household --> collapse of family unit Adultery --> conflict --> violence	It does not disturb only the woman but also the income of a home also dies completely because when domestic violence happens I want you to remember that a child lacks peace, the child must study what the people are doing and people will not sit together to make a meeting on how to help these children. A man will do his own thing and a woman will do her own thing and that is not developed and you …	6
[This describes the means by which low income/poverty threatens the role of men as caretakers]	Int: Okay thank you. What about the men how do they get disturbed? Res: A man can get disturbed mainly if he doesn’t have money. If a man doesn’t have money he will not be a man at home because a home belongs to a man, they put all the eyes on the man, whatever is missing they will say that wait for the head of the family so the man is the head of the family but he has very many problems and even…
Failure to provide food --> Conflict	What I see on the fights in families some men don’t work and even if he works he wants that he drinks on the money yet what the woman has been working for he wants to cook and eat them and if he finds that the woman has not worked for what they will cook and eat you find that they end up fighting.	12

## Sheet: Health-related Stressors 
Community health						Health Service availability/quality						Health service access				Experiences of health		COVID-19
Diseases	Malnutrition	Water	Immunisation	Hygiene and sanitation	Antenatal care	GENERAL / 2ND LEVEL CODE	Scarcity of medicines	Health workers	Attitudes towards health-care workers	Lack of heatlh centres	Diagnostics	Transport	Infrastructure	Distance	Cost	Experiences of ill health	Perceptions of health-related stressors	Health-related issues	Financial issues	Social/community issues	Education	Early pregnancy / marriage	Violence
Diseases like malaria fever normally disturb them. (p2)		Res: It is also not good. As you can see, we have a very big village and we have only one spring which serves this big village. Besides being very far, it brings very little water. Int: Do people care about it? Res: Yes. They care about it, but it has very little water. A person may go there in the morning and spend the whole day there. There is always a very big line. Int: Now, what problems do …	they normally immunize their children. They do not ignore this service. They take their children. (p2)	Int: Do people have toilets in the village, and do they know how to use them? Res: We normally teach them. Some follow our advice to them but others do not care. Some even do not have them. But we keep advising them gradually. (p3)		Int: Don’t those of health have committees at the health center? Res: They have it. They have their management committee but even if they suggest something, the medical workers do things in their way. But I think, when services are poor from above, even down, they remain poor. (p5)	As you see, health centres are far. Even going there, sometimes when you reach there, you find when there are no drugs. So, a person getting sick from here, you go that far and reaching there, you do not find the drugs and they refer you further, it is not good. In the process, some patients get worse. (p2)					Similarly, are the means of transport. Patients like pregnant women find it hard to move to these health centres which are very far and even the roads are poor. So, they suffer on their way to the health units. (p2)	Patients like pregnant women find it hard to move to these health centres which are very far and even the roads are poor. (p2)	As you see, health centres are far. Even going there, sometimes when you reach there, you find when there are no drugs. So, a person getting sick from here, you go that far and reaching there, you do not find the drugs and they refer you further, it is not good. In the process, some patients get worse. (p2)	Even the movements, being far yet they do not have transport money, they find difficulties.			Int: Ok. Thank you. When it comes to health, this disease of covid19, how did you see it here? Res: it gave us some hard time. But it has not reached here, much as I think it will come. But people here did not get serious to prevent it.	Int: But did it cause any problems in your village? Res: Yes. Those who were working and businessmen traveling long distances were stopped. They came and sat home because they could not work any longer. This made them get poor. Now, children have gone back to school. Even money is not there. All this was caused by covid19. (p5)		To the young children, after stopping them from going back to school, you also see them idle and they do what they are not supposed to do. Youth of around fourteen to eighteen years also refused to go to school. I see this as also bad because they even go stealing. Whatever they do is not good. (p6)
Not there. It's only fevers. (p2)			Like now, there is an ongoing activity of immunizing against Hepatitis B, but convincing a person to accept, is not simple. They find it hard to understand. Even the doctors are far. They cannot come to help us in educating these people. (p3)			It is also a problem because of the nearby health centres, here we use Rwanjura and Kahama. In these health centers, services are in most cases not there and when people go seeking for them, they are referred to Mparo. Mparo is very far and some people ignore these referrals and in the due course, they end up getting unwanted pregnancies. So, if those services were available all the time, people …	That’s why you find them going to these hospitals and they do not get the drugs (p2)					At times, you may even die when you were not supposed to die. To get the means of transport, amidst poor roads, even sometimes when it has rained, cars cannot reach here, so, you may get a problem. Now, haven’t you seen that they are connected? (p5)	These poor roads you have seen, moving people to hospitals though they also do not serve them well, also make people’s lives uneasy. (p5)		On top of getting poor services at the hospitals, even expenses increase. To get the means of taking you to the hospital which is far, you spend more than that one who went near. So, you end up spending more than what you would have spent. So, as I can see, they seem connected. (p5)
							They normally go there. But there is one woman I was discussing with and she told me that at times when they go there, they find when drugs are finished and they are referred them to Mparo, so, services are not good. (p2)					Then when it comes to very old people, when they get sick, they find hardships because of poor transport. (p6)

## Sheet: Poverty 
		Financial					Education			Land shortage			Experiences of poverty				Poverty traps		Support from government		Temporal changes
		Low income	Lack of food	Health-care affordability	Savings-groups	Other	Cost	Impact of no education	Attitudes towards child education	Lack of land	Family size	Conflict over limited resources	Root causes	Shame and stigma	Perceived inequality	Interconnectedness with other stressors	Education	Cycles	Resources	Investments	"Now"	"Then"	Impact of COVID-19
		But even the soils lost fertility. They do not give adequate yields. So, income becomes less. (p3)	Here are some families without lands to cultivate and those with no lands for cultivation, they also have less to eat. Some are bad-off. But they are few. (p4)							Int: Why do you think people over cultivate them? Res: Now if you have little land, how can you let it rest? Having little land makes you cultivate and immediately after harvesting, you cultivate it again.					For those who are rich, when they get sick or famine strikes the village, they have money to help them but when it comes to the poor, they are helpless. For them, they suffer more because they do not have money. They earn from their hard labor. So, when they get sick, they suffer more. (p6)	Int: Why do you think people over cultivate them? Res: Now if you have little land, how can you let it rest? Having little land makes you cultivate and immediately after harvesting, you cultivate it again." (p3)			For health centers giving inadequate services, I think the top leaders do not care. If they cared, services would be coming from above. Or else, they do not care to bring drugs. That is how I think. (p5)
										Here are some families without lands to cultivate and those with no lands for cultivation, they also have less to eat. Some are bad-off. But they are few. (p4)						I think our world has grown small and we have increased in numbers beyond its capacity. You find people seriously cultivating, they harvest nothing but do not give up. They continue and cultivate more because they do not have an alternative. (p5)			Int: Don’t those of health have committees at the health center? Res: They have it. They have their management committee but even if they suggest something, the medical workers do things in their way. But I think, when services are poor from above, even down, they remain poor.
																Int: Now according to you, as we have seen all these challenges, those of health, those of the environment, and those of the people’s way of life do you see any connection amidst them? Are they connected in any way? Res: They are connected. Because, like those of the environment, when we cut down trees or burn up hills when it rains, people’s gardens get destroyed. So, people who would be helped …			...from the government, a councilor sometimes comes asking people who need seeds for cultivation. But these seeds are to be returned after a while. But people do not find it easy to collect these seeds. They need if you are to give them, do not condition them to be returned. They like free things. When you tell them that after planting them you will come to inspect them, they find it hard to take…
																For those who are rich, when they get sick or famine strikes the village, they have money to help them but when it comes to the poor, they are helpless. For them, they suffer more because they do not have money. They earn from their hard labor. So, when they get sick, they suffer more. (p6)			Still, if the government sacrifice and says, if we find people who have dug trenches in their gardens, we will reward them like this. Don’t you think people would improve on this? Everyone would do it. (p9)

## Sheet: Livelihood Stressors
	Agricultural livelihood						Unemployment			Coping strategies
Type	Crop failure	Unsustainable agricultural practices	Crop prices	Reliance on fertilisers	Cost of fertilisers	Market accessibility	Causes	Impacts	Levels of unemployemnt	Alternative livelihoods	Trench digging	Sustainable agricultural practices
KII								Int: Ok. Now, we have seen all that we have seen. What do you think causes these problems? Like what do you think leads to high rates of malaria, what leads health centers not to care and be few? People being poor, some having fewer lands while others having plenty of lands, what do you think causes all this? Res: I think it all comes from people’s way of work. Some do not care. Some work hard wh…		Men do different things. Some try to trade bananas, others cultivate onions and get money. Even some cultivate tobacco and they try. But there also those who do not care about tomorrow. Even women do the same. Some engage in trade. They trade clothes in different markets and others try to dig endlessly to sustain their families. (p7)	People have tried to dig trenches to control floods. When you see them trying to control those floods, you can see that they are trying. (p6)	Others are trying to plant more trees. But others do not care. (p6)
											Int: All those are trying to fight against poverty. What about protecting the environment? Res: Those who like digging, also try to dig trenches. They even try to cultivate trees. (p7)	They even try to cultivate trees. (p7)
												Again, on cultivation, if people can be taught new improved methods of digging and improved seeds, it would also help to improve on their harvests. Again, if the government can follow them up and teach people how to plant trees, those who cultivate where they are not supposed to cultivate be dealt with, those who cut down trees to burn charcoal be dealt with, probably, the world would be better. …

## Sheet: Environmental Stressors
Environmental change								Soil			Disease / ill-health		Environmental degradation					Population
Climate change	"then / now"	Perceptions of and attitudes to climate change	Drought	Flooding	Landslides	Unpredictability	Seasons	Erosion	Soil fertility	Yields	Livestock	Crops	Environmental degradation	Destruction of ecosystems	Overcultivation	Burning	Deforestation	Overcrowding	Pressures on crops	Financial pressure
The climate changed. They anticipated time for the rain to come does not come. (p4)				They cultivate even where they are not supposed to dig and the hills are left bare. Then when it rains, floods come and sweep away everything. Even gardens in recommendable lands get destroyed (p4).		The climate changed. They anticipated time for the rain to come does not come. (p4)			They cultivate. Those with no lands, dig for those with plenty of lands and get paid. But even the soils lost fertility. They do not give adequate yields. So, income becomes less. Soils no longer give good yields. (p3)	Soils no longer give good yields. (p3)			Int: What do you think or hear people say, caused these climate changes? Res: Some people say it originates from digging and destroying the environment. Whether it is because all trees and forests were cut down, yet these are the elements of normalizing the climate, I think they are the cause. (p4)		Int: What do you think caused these soils to lose their fertility? Res: I think it is because of over-cultivating them. Because of having little land, people over cultivate them.	People burn up hills. Like now we have started the dry season, you will find hills being burnt completely. You cannot see any grass. On trees, they cut down all the trees and the hills remain empty. They burn them up and leave the hills empty. (p4)		I think our world has grown small and we have increased in numbers beyond its capacity. (p5)
Int: What do you think or hear people say, caused these climate changes? Res: Some people say it originates from digging and destroying the environment. Whether it is because all trees and forests were cut down, yet these are the elements of normalizing the climate, I think they are the cause. (p4)															Having little land makes you cultivate and immediately after harvesting, you cultivate it again. (p3)			You find them staying here and there, squeezed and space goes reducing but for them, they cannot see it. It’s only me who thinks about it, after seeing how they are living, seeing them cultivate where they had never dag before, I find that it seems space is reducing. (p6)
															Maybe, if you can teach them better methods of cultivating, probably, fertility may keep intact. But I believe, if it is not the problem of cultivating lands nonstop, it would be good. But when you cultivate it nonstop, do you think you will get good yields? (p4)
															They cultivate even where they are not supposed to dig and the hills are left bare. Then when it rains, floods come and sweep away everything. Even gardens in recommendable lands get destroyed (p4)
															Int: So, the hills, do you see people use them well as they are supposed to do? Res: Now people are cultivating them, yet I thought they are supposed to remain there to control those floods, but people are cultivating them.
															You find people seriously cultivating, they harvest nothing but do not give up. They continue and cultivate more because they do not have an alternative. (p5)

## Sheet: Family Planning
			Experiences
Negative	Male perceptions	Female perceptions	Pain	Lack of understanding	Medicines	Challenges with removal/insertion	Unmet need	Negative health effects	Violence
Int: How do they respond to family planning services? Res: They do support it. But those with one or two children find it hard to join family planning. They fear that they may end up never giving birth again. Those with many children are the ones that quickly adhere to family planning calls. Before producing like four children, they find it hard to join family planning.				Moving in different families advising women to join family planning. It is not easy to explain to most women to join family planning. Most of them take a long to understand what you are teaching them. As we move, we meet many difficulties like anti-cold clothes. (P2)			They cannot come to help us in educating these people. So, they take long to understand yet they must get these services.
				Yes. Most of them take long to understand but those who understand quickly, take up our advice. Others find it hard. (P3)			It is also a problem because of the nearby health centres, here we use Rwanjura and Kahama. In these health centers, services are in most cases not there and when people go seeking for them, they are referred to Mparo. Mparo is very far and some people ignore these referrals and in the due course, they end up getting unwanted pregnancies. So, if those services were available all the time, people …
				I think like these people of family planning, if a new staff could come at the village level and teach them, they may understand and take it seriously. (p9)

## Sheet: Gender roles and expectations 
Men's roles and duties			Women's roles and duties			Changing gender roles			Family life				Decision making
Men's roles and duties (income earners)	Failure to provide/care for family	Disempowerment and threatened masculinity	Income earners	Caretakers	Women's empowerment	Reversals / shifts in gender roles	Attitudes towards changing gender roles	Community and culture changes	Size / structure	(Power imbalances)	(Trends in family life)	Conflict	Family / household	Community
		He would wake up at once and decide to sell something but now things changed. Men are not the final decision makers. They have to first consult and agree with their wives. If he decides to sell something and the wife does not want it, he cannot sell it. (p8)	Even women do the same. Some engage in trade. They trade clothes in different markets and others try to dig endlessly to sustain their families. (p7)		… but now things changed. Men are not the final decision makers. They have to first consult and agree with their wives. If he decides to sell something and the wife does not want it, he cannot sell it. So, things improved. (p8)		Things change. But they changed for better. (p8)	Int: Ok. Now, the way decisions were made in the ancient days and how they are made now, do you think it is similar or things changed? Res: Things change. But they changed for better. Like in the ancient days, it was a man who was entirely responsible for the family. He would decide alone. He would wake up at once and decide to sell something but now things changed. Men are not the final decision…				To women, they end up having in endless quarrels with their husbands because of thee children. (p6)	Int: Now, in your homes, whose decision do you normally obey? Res: If the man and his wife reach a consensus, they can decide on what to do. But in most families, they say a man is the one to decide for his family. But to me, I think it would be better if the two agree and see what can help their family. (p7)	Int: Ok. Now, who are those that help in taking decisions for your village? Who are those that once they decide something, everyone obeys and does what they have decided? Res: It is the L.C.I chairman and his committee. Even church leaders, when they teach about a necessity, it succeeds. (p7)
												Some agree but others do not. But those who agree with each other, their homes differ from those who do not agree. Even in the garden, those who cultivate together can cover a bigger part than the person who digs alone. The two can dig a bigger portion compared to one. Even at home, the development of the two people goes faster than that of one brought by a single person. (p7)
